# Supplementary material for: Metabolomics and Network Analyses Reveal Phenylalanine and Tyrosine as Signatures of Anthracycline-Induced Hepatotoxicity
Source: Pharmaceuticals (Basel). 2023 May 26;16(6):797. doi: 10.3390/ph16060797 (PMC10302024; doi:10.3390/ph16060797)
Supplement: Supplementary file 1 [file pharmaceuticals-16-00797-s001.zip]

Archive with 1 entries (1 files):
- pharmaceuticals-2374324-supplementary.pdf
